# Supplementary material for: Adrenoleukodystrophy Newborn Screening in California Since 2016: Programmatic Outcomes and Follow-Up
Source: Int J Neonatal Screen. 2021 Apr 17;7(2):22. doi: 10.3390/ijns7020022 (PMC8167547; doi:10.3390/ijns7020022)
Supplement: Supplementary file 1 [file IJNS-07-00022-s001.zip]

Archive with 1 entries (1 files):
- IJNS-1144684-SI.xlsx
