# Supplementary material for: Adrenoleukodystrophy Newborn Screening in California Since 2016: Programmatic Outcomes and Follow-Up
Source: Int J Neonatal Screen. 2021 Apr 17;7(2):22. doi: 10.3390/ijns7020022 (PMC8167547; doi:10.3390/ijns7020022)
Supplement: Supplementary file 1 [file IJNS-07-00022-s001.zip › IJNS-1144684-SI.xlsx]

## Sheet: Supplemental Table - Variants
Supplemental Table - ABCD1 variants identified through Sanger sequencing from February 16, 2016 through February 15, 2020
ABCD1 Variant	Variant Classificationa	Total Count	No. Male	No. adrenal involvement	No. cerebral involvement	Tentative Case Resolutionb (males only)
NM_000033.3:c.739G>A	VUS	5	5			5 ALD
NM_000033.3:c.2134C>T	VUS	4	4			3 ALD,1 no disorder
NM_000033.3:c.1166G>A	Pathogenic	7	3			3 ALD
NM_000033.3:c.1448C>T	VUS	6	3			3 ALD
NM_000033.3:c.1526A>G	VUS	4	3	1		3 ALD
NM_000033.3:c.1597A>C	Likely pathogenic	3	3			3 ALD
NM_000033.3:c.1903G>A	VUS	4	3			3 ALD
NM_000033.3:c.565C>T	Likely pathogenic	10	3		1	3 ALD
NM_000033.3:c.839G>A	VUS	8	3			3 ALD
NM_000033.3:c.2011C>A	VUS	3	2			1 ALD, 1 CNBDc
NM_000033.3:c.508G>A	VUS	3	2		1	2 ALD
NM_000033.3:c.582C>G	VUS	2	2			2 ALD
NM_000033.3:c.766_769dupAACG	Pathogenic	1	1	1	1	1 ALD
NM_000033.3:c.823C>T	VUS	4	1	1	1	1 ALD
NM_000033.3:c.1828A>G	VUS	1	1		1	1 ALD
NC_000023.10(NM_000033.3):c.[1394-1G>C;289C>T]	Likely pathogenic	1	1	1		1 ALD
NC_000023.10(NM_000033.3):c.1225-1G>A	Pathogenic	1	1	1		1 ALD
NM_000033.3:c.1415_1416delAG	Pathogenic	1	1	1		1 ALD
NM_000033.3:c.1534G>A	Pathogenic	2	1	1		1 ALD
NM_000033.3:c.1552C>T	Pathogenic	2	1	1		1 ALD
NM_000033.3:c.1660C>A	VUS	2	1	1		1 ALD
NM_000033.3:c.1664A>G	VUS	1	1	1		1 ALD
NM_000033.3:c.1813_1831del	Pathogenic	1	1	1		1 ALD
NC_000023.10(NM_000033.3):c.1866-10G>A	Pathogenic	1	1	1		1 ALD
NM_000033.3:c.2037G>A	Likely pathogenic	1	1	1		1 ALD
NM_000033.3:c.310C>T	Pathogenic	2	1	1		1 ALD
NC_000023.10(NM_000033.3):c.1489-6delC	VUS	5	1			1 no disorder
NM_000033.3:c.1624A>G	VUS	1	1			1 no disorder
NM_000033.3:c.1915G>A	VUS	1	1			1 no disorder
NM_000033.3:c.566G>A	VUS	2	1			1 no disorder
NM_000033.3:c.895C>T	VUS	1	1			1 no disorder
NM_000033.3:c.973C>G	VUS	1	1			1 no disorder
NM_000033.3:c.1000C>T	VUS	1	1			1 ALD
NM_000033.3:c.1025C>T	VUS	2	1			1 ALD
NM_000033.3:c.1033C>T	VUS	2	1			1 ALD
NM_000033.3:c.1148_1157delAAGCCTTCAC	Pathogenic	1	1			1 ALD
NM_000033.3:c.1169A>C	VUS	1	1			1 ALD
NM_000033.3:c.1184C>T	VUS	1	1			1 ALD
NM_000033.3:c.1256T>C	VUS	1	1			1 ALD
NM_000033.3:c.1259A>T	VUS	1	1			1 ALD
NM_000033.3:c.1334C>T	VUS	1	1			1 ALD
NM_000033.3:c.1415_1416del	Pathogenic	2	1			1 ALD
NM_000033.3:c.1517C>T	VUS	1	1			1 ALD
NM_000033.3:c.1681G>A	VUS	1	1			1 ALD
NM_000033.3:c.1696A>G	VUS	1	1			1 ALD
NM_000033.3:c.1715C>G	VUS	1	1			1 ALD
NM_000033.3:c.1748T>C	VUS	1	1			1 CNBDc
NM_000033.3:c.1771C>T	Pathogenic	1	1			1 ALD
NM_000033.3:c.1820G>A	Likely pathogenic	1	1			1 ALD
NM_000033.3:c.1900G>A	VUS	2	1			1 ALD
NM_000033.3:c.1937C>T	VUS	1	1			1 ALD
NM_000033.3:c.1966_1967dup	Pathogenic	1	1			1 ALD
NM_000033.3:c.1970T>C	VUS	1	1			1 ALD
NM_000033.3:c.2014C>T	Pathogenic	1	1			1 ALD
NM_000033.3:c.2111C>T	VUS	1	1			1 ALD
NM_000033.3:c.221G>A	VUS	1	1			1 ALD
NM_000033.3:c.238C>T	VUS	1	1			1 CNBDc
NM_000033.3:c.253C>T	VUS	1	1			1 ALD
NM_000033.3:c.455G>A	VUS	1	1			1 ALD
NM_000033.3:c.488G>A	Likely pathogenic	4	1			1 ALD
NM_000033.3:c.544C>G	VUS	1	1			1 ALD
NM_000033.3:c.545G>A	VUS	1	1			1 ALD
NM_000033.3:c.576C>A	VUS	2	1			1 ALD
NM_000033.3:c.583C>T	Pathogenic	1	1			1 ALD
NM_000033.3:c.674C>T	VUS	1	1			1 ALD
NM_000033.3:c.713C>A	VUS	1	1			1 ALD
NM_000033.3:c.760dupA	Pathogenic	1	1			1 ALD
NM_000033.3:c.766_769dup	Pathogenic	1	1			1 ALD
NM_000033.3:c.794T>C	VUS	1	1			1 ALD
NM_000033.3:c.796G>A	Pathogenic	3	1			1 ALD
NM_000033.3:c.818C>T	VUS	2	1			1 ALD
NM_000033.3:c.853C>T	VUS	1	1			1 ALD
NM_000033.3:c.869C>T	VUS	1	1			1 ALD
NC_000023.10(NM_000033.3):c.901-1G>A	Pathogenic	1	1			1 ALD
NM_000033.3:c.916_922dup	Pathogenic	1	1			1 ALD
NM_000033.3:c.938T>A	VUS	1	1			1 ALD
NM_000033.3:c.983T>G	VUS	1	1			1 ALD
NM_000033.3:c.996G>C	VUS	1	1			1 ALD
NM_000033.3:c.[139C>T;148G>C]	Pathogenic	1	0			N/A
NC_000023.10(NM_000033.3):c.1082-4G>A and NM_000033.3:c.1747G>C	VUS	1	0			N/A
NM_000033.3:c.1141C>T	VUS	1	0			N/A
NM_000033.3:c.1171_1178del	Pathogenic	1	0			N/A
NM_000033.3:c.1192G>A	VUS	1	0			N/A
NM_000033.3:c.1202G>A	Pathogenic	1	0			N/A
NM_000033.3:c.1240_1243delGGCT	Pathogenic	1	0			N/A
NM_000033.3:c.1253G>A	VUS	3	0			N/A
NM_000033.3:c.1288C>T	Pathogenic	2	0			N/A
NC_000023.10(NM_000033.3):c.1393+1G>T	Pathogenic	1	0			N/A
NM_000033.3:c.1393G>A	VUS	1	0			N/A
NM_000033.3:c.1429G>T	Pathogenic	1	0			N/A
NM_000033.3:c.1450C>G	VUS	1	0			N/A
NM_000033.3:c.1469_1471delTGG	VUS	1	0			N/A
NM_000033.3:c.1526A>C	VUS	1	0			N/A
NM_000033.3:c.1541G>A	VUS	1	0			N/A
NM_000033.3:c.1553G>A	Pathogenic	1	0			N/A
NM_000033.3:c.1559T>C	VUS	2	0			N/A
NM_000033.3:c.1562G>A	VUS	1	0			N/A
NC_000023.10(NM_000033.3):c.1635-6C>T	VUS	1	0			N/A
NM_000033.3:c.1652G>C	VUS	1	0			N/A
NM_000033.3:c.1684T>C	VUS	1	0			N/A
NM_000033.3:c.1708_1709delGG	Likely pathogenic	1	0			N/A
NM_000033.3:c.1747G>A	VUS	3	0			N/A
NM_000033.3:c.1757_1771dup	VUS	1	0			N/A
NM_000033.3:c.1772G>A	Pathogenic	1	0			N/A
NM_000033.3:c.1817C>T	Pathogenic	1	0			N/A
NM_000033.3:c.1825G>A	Pathogenic	3	0			N/A
NM_000033.3:c.1850G>A	Pathogenic	1	0			N/A
NM_000033.3:c.1867C>A	VUS	1	0			N/A
NM_000033.3:c.1876G>A	Pathogenic	1	0			N/A
NM_000033.3:c.1928T>C	VUS	1	0			N/A
NC_000023.10(NM_000033.3):c.1991_1991+13delGGTAGGTGCCCTGT	Likely pathogenic	1	0			N/A
NC_000023.10(NM_000033.3):c.1992-2A>G	Pathogenic	1	0			N/A
NM_000033.3:c.1923C>T	VUS	1	0			N/A
NM_000033.3:c.2006_2007del	Pathogenic	1	0			N/A
NM_000033.3:c.2006A>G	VUS	1	0			N/A
NM_000033.3:c.2006A>T	VUS	1	0			N/A
NM_000033.3:c.21_64del	Pathogenic	1	0			N/A
NM_000033.3:c.2135G>A	VUS	1	0			N/A
NM_000033.3:c.2163C>T	VUS	1	0			N/A
NM_000033.3:c.229_237delTGGCTCCTG	VUS	1	0			N/A
NM_000033.3:c.234_242del	VUS	1	0			N/A
NM_000033.3:c.234_242delCCTGCGGCT	VUS	1	0			N/A
NM_000033.3:c.253dupC	Pathogenic	1	0			N/A
NM_000033.3:c.254G>C	VUS	2	0			N/A
NM_000033.3:c.276delG	Pathogenic	1	0			N/A
NM_000033.3:c.311G>A	Likely pathogenic	1	0			N/A
NM_000033.3:c.314C>G	VUS	2	0			N/A
NM_000033.3:c.314C>T	VUS	1	0			N/A
NM_000033.3:c.346G>A	Pathogenic	1	0			N/A
NM_000033.3:c.3G>T	Pathogenic	1	0			N/A
NM_000033.3:c.433A>G	VUS	1	0			N/A
NM_000033.3:c.471A>G	Likely benign	2	0			N/A
NM_000033.3:c.514delinsGTA	Pathogenic	1	0			N/A
NM_000033.3:c.539A>G	VUS	1	0			N/A
NM_000033.3:c.553A>G	VUS	1	0			N/A
NM_000033.3:c.580G>A	Likely pathogenic	1	0			N/A
NM_000033.3:c.589_590del	Pathogenic	1	0			N/A
NM_000033.3:c.638C>T	VUS	2	0			N/A
NM_000033.3:c.647C>T	VUS	1	0			N/A
NM_000033.3:c.700C>T	VUS	1	0			N/A
NM_000033.3:c.707G>C	VUS	1	0			N/A
NM_000033.3:c.715G>A	VUS	1	0			N/A
NM_000033.3:c.761C>T	Pathogenic	2	0			N/A
NM_000033.3:c.763G>A	VUS	1	0			N/A
NM_000033.3:c.838C>T	Likely pathogenic	1	0			N/A
NM_000033.3:c.853C>A	VUS	1	0			N/A
NM_000033.3:c.880G>A	VUS	3	0			N/A
NM_000033.3:c.988_1005del	VUS	1	0			N/A
aVariants that have been reclassified will show the most recent classification
bCases are tentatively resolved based on available screening, confirmatory, and clinical data. Resolutions will be updated annually through a long-term follow-up system.
cCNBD = Could not be determined
